# Supplementary material for: Molecular Mechanisms of Isolated Polycystic Liver Diseases
Source: Front Genet. 2022 Apr 26;13:846877. doi: 10.3389/fgene.2022.846877 (PMC9104337; doi:10.3389/fgene.2022.846877)
Supplement: Supplementary file 1 [file Table1.XLSX]

## Sheet: Sheet2
nucleotide change	Amino acid alteration	Chromosomal locus	Classification	Cohort size	PMID
PRKCSH
c.215dupA	p.N72KfsX12	19:11548713	Pathogenic	15	12529853
c.762+2T>C	splice site	19:11557167	Pathogenic
c.1170dupC	p.I391HfsX11	19:11559099	Pathogenic
c.1261C>T	p.Q421X	19:11559419	Pathogenic
c.1290C>G	p.430X	19:11559732	Pathogenic
c.1461+2_1461+3delTG	splice site	19:11559991	Pathogenic
c.292+1G>C	splice site	19:11548793	Pathogenic	108	12577059
c.1362-2A>G	splice site	19:11559889	Pathogenic
c.368_369delAG	p.E123VfsX21	19:11552071	Pathogenic	89	15057895
c.1461+2_1461+3delTG	splice site	19:11559991_11559992	Pathogenic
c.292+1G>C	splice site	19:11548793	Pathogenic
c.1362-2A>G	splice site	19:11559889	Pathogenic
c.841C>T	p.R281W	19:11557967	Pathogenic	2	16437702
c.76_79+4dupACCAGTGA	splice site	19:11547013_11547020	Pathogenic	51	16835903
c.292+1G>C	splice site	19:11548793	Pathogenic
c.416G>A	p.R139H	19:11552120	Pathogenic
c.464A>G	p.K155R	19:11552168	Pathogenic
c.1362-2A>G	splice site	19:11559889	Pathogenic
c.292+1G>C	splice site	19:11548793	Pathogenic	464	20095989
c.684-3_684delCAGG	splice site	19:11557083_11557086	Pathogenic
c.1362-2A>G	splice site	19:11559889	Pathogenic
c.1362-1G>A	splice site	19:11559890	Pathogenic
c.1461+2_1461+3delTG	splice site	19:11559991_11559992	Pathogenic
c.353_354insA	p.K119EfsX4	19:11552056_11552057	Pathogenic
c.430_432delCTTinsAATAAGG	p.K144NfsX4	19:11552134_11552136	Pathogenic
c.668delA	p.D223VfsX3	19:11556273	Pathogenic
c.1357delC	p.G454AfsX17	19:11559789	Pathogenic
c.466C>T	p.Q156X	19:11552179	Pathogenic
c.487C>T	p.Q163X	19:11553219	Pathogenic
c.593G>A	p.W198X	19:11553325	Pathogenic
c.1416T>G	p.Y472X	19:11559945	Pathogenic
c.416G>A	p.R139H	19:11552120	Pathogenic
c.523A>G	p.M175V	19:11553255	Likely pathogenic
c.781A>T	p.T261S	19:11557907	Likely pathogenic
c.1462G>A	p.E388K	19:11559072	Pathogenic
c.1291T>C	p.V431A	19:11559734	Pathogenic	3040	26633542
c.52A>T	p.K18X	19:11546990	Pathogenic	102	28375157
c.154_156delAAC	p.N52del	19:11547283_11547285	Likely pathogenic
c.1461+1G>A	splice site	19:11559991	Pathogenic
c.215dupA	p.N72KfsX12	19:11548713	Pathogenic
c.353_354insA	p.K119EfsX4	19:11552056_11552057	Pathogenic
c.368_369delAG	p.E123VfsX21	19:11552071	Pathogenic
c.466C>T	p.Q156X	19:11552179	Pathogenic
c.593G>A	p.W198X	19:11553325	Pathogenic
c.668delA	p.D223VfsX3	19:11556273	Pathogenic
c.762+2T>C	splice site	19:11557167	Pathogenic
c.1198_1199insC	p.N400DfsX9	19:11559356_11559357	Pathogenic
c.1261C>T	p.Q421X	19:11559419	Pathogenic
c.1362-1G>A	splice site	19:11559890	Pathogenic
c.1297_1298insA	p.R433Q	19:11559739_11559740	Pathogenic
c.1461+2_1461+3delTG	splice site	19:11559991	Pathogenic
c.1461+1G>A	splice site	19:11559991	Pathogenic
c.1352delC	p.S452AfsX19	19:11559794delC	Pathogenic
SEC63
c.2006_2007delAT	p.H669RfsX41	6:108197795_108197796	Pathogenic	66	15133510
c.1703_1705delGAA	p.E568del	6:108204320_108204322	Likely pathogenic
c.891T>A	p.Y297X	6:108227722	Pathogenic
c.733+1G>A	splice site	6:108230130	Pathogenic
c.441dupA	p.A148SfsX8	6:108243011	Pathogenic
c.225-2A>G	splice site	6:108246138	Pathogenic
c.173G>A	p.W58X	6:108250670	Pathogenic
c.502G>C	p.D168H	6:108234582	Pathogenic	51	16835903
c.1577C>A	p.S526X	6:108214783	Pathogenic
c.2006_2007delAT	p.H669RfsX41	6:108197795_108197796	Pathogenic
c.733+1G>T	splice site	6:108230130	Pathogenic	464	20095989
c.1053_1054+4delAGgtga	splice site	6:108225829_108225834	Pathogenic
c.422delT	p.M141SfsX143	6:108243031	Pathogenic
c.1118_1126del9bp	p.A373Gdel3aa	6:108224131_108224139	Pathogenic
c.1813_1817delCAAAA	p.N606RfsX607	6:108204208_108204212	Pathogenic
c.292C>T	p.R98X	6:108246069	Pathogenic
c.359T>C	p.I120T	6:108243094	Pathogenic
c.649C>T	p.R217C	6:108230215	Pathogenic
c.801A>C	p.R267S	6:108227914	Pathogenic
c.1124A>C	p.Q375P	6:108224133	Pathogenic
c.1951T>G	p.W651G	6:108197851	Pathogenic
c.1703_1705delGAA	p.E568del	6:108204320_108204322	Likely pathogenic
c.133C>T	p.R45X	6:108250710	Pathogenic	5	22406737
c.964delC	p.Q322SfsX5	6:108225923	Pathogenic	23	27552964
c.19C>T	p.Q7X	6:108279195	Pathogenic	102	28375157
c.173G>A	p.W58X	6:108250670	Pathogenic
c.225-2A>G	splice site	6:108246138	Pathogenic
c.292C>T	p.R98X	6:108246069	Pathogenic
c.441dupA	p.A148SfsX8	6:108243011	Pathogenic
c.452+1G>A	splice site	6:108243000	Pathogenic
c.699C>G	p.Y233X	6:108230165	Pathogenic
c.715C>T	p.R239X	6:108230149	Pathogenic
c.883dupA	p.C295X	6:108227729	Pathogenic
c.891T>A	p.Y297X	6:108227722	Pathogenic
c.1074_1076delACCinsCTAGAG	p.T359X	6:108224180_108224183	Pathogenic
c.1103delA	p.K368SfsX46	6:108224155	Pathogenic
c.1222delAA	p.K407NfsX21	6:108222709_108222710	Pathogenic
c.1480_1481insG	p.A148SfsX8	6:108215061_108215062	Pathogenic
c.1648A>T	p.K550IfsX10	6:108214711_108214712	Pathogenic
c.1577>1578insA	p.K530EfsX30	6:108214773_108214774	Pathogenic
c.1801C>T	p.Q601X	6:108204224	Pathogenic
c.185G>A	p.R62Q	6:108250658	Likely pathogenic
c.1703_1705delGAA	p.E568del	6:108204320_108204322	Likely pathogenic
